# Supplementary material for: Promoting Spiritual Coping of Family Caregivers of an Adult Relative with Severe Mental Illness: Development and Test of a Nursing Intervention
Source: Healthcare (Basel). 2024 Jun 22;12(13):1247. doi: 10.3390/healthcare12131247 (PMC11241127; doi:10.3390/healthcare12131247)
Supplement: Supplementary file 1 [file healthcare-12-01247-s001.zip]

Archive with 1 entries (1 files):
- healthcare-2941924-supplementary.pdf
